# Supplementary material for: In Vivo Models of Cardiovascular Disease: Drosophila melanogaster as a Genetic Model of Congenital Heart Disease
Source: Biomedicines. 2025 Oct 21;13(10):2569. doi: 10.3390/biomedicines13102569 (PMC12561791; doi:10.3390/biomedicines13102569)
Supplement: Supplementary file 1 [file biomedicines-13-02569-s001.zip]

Archive with 3 entries (3 files):
- biomedicines-3903996-supplementary_File S1.pdf
- biomedicines-3903996-supplementary_File S2.pdf
- biomedicines-3903996-supplementary_File S3.pdf
